# Supplementary material for: Association of Antimicrobial Resistance in Campylobacter spp. in Broilers and Turkeys with Antimicrobial Use
Source: Antibiotics (Basel). 2021 Jun 4;10(6):673. doi: 10.3390/antibiotics10060673 (PMC8227418; doi:10.3390/antibiotics10060673)
Supplement: Supplementary file 1 [file antibiotics-10-00673-s001.zip]

Archive with 2 entries (2 files):
- antibiotics-1202678 Table S1-S4.pdf
- antibiotics-1202678 Table S5 AMR_Campy_poultry.pdf
